# Supplementary material for: Controlled Nanostructuration of Cobalt Oxyhydroxide Electrode Material for Hybrid Supercapacitors
Source: Materials (Basel). 2021 Apr 29;14(9):2325. doi: 10.3390/ma14092325 (PMC8124577; doi:10.3390/ma14092325)
Supplement: Supplementary file 1 [file materials-14-02325-s001.zip]

Archive with 1 entries (1 files):
- materials-1184894-supplementary.pdf
